# Supplementary material for: Utility of Comprehensive Genomic Profiling Tests for Patients with Incurable Pancreatic Cancer in Clinical Practice
Source: Cancers (Basel). 2023 Feb 3;15(3):970. doi: 10.3390/cancers15030970 (PMC9913675; doi:10.3390/cancers15030970)
Supplement: Supplementary file 1 [file cancers-15-00970-s001.zip]

Archive with 1 entries (1 files):
- cancers-2154167-supplementary.pdf
